# Supplementary material for: Shaping the Physicochemical and Health-Promoting Properties of Carrot Snacks Produced by Microwave-Vacuum Drying with Preliminary Thermal and Enriching Treatment
Source: Molecules. 2024 Oct 29;29(21):5100. doi: 10.3390/molecules29215100 (PMC11547784; doi:10.3390/molecules29215100)
Supplement: Supplementary file 1 [file molecules-29-05100-s001.zip]

Archive with 1 entries (1 files):
- molecules-3212910-supplementary.pdf
